# Supplementary material for: ﻿Two new species of Calonectria (Hypocreales, Nectriaceae) causing Eucalyptus leaf blight in Brazil
Source: MycoKeys. 2022 Jul 29;91:169–97. doi: 10.3897/mycokeys.91.84896 (PMC9849068; doi:10.3897/mycokeys.91.84896)
Supplement: XML Treatment for Calonectria paragominensis [file mycokeys.91.84896-treatment1.xml]

<!DOCTYPE tp:taxon-treatment
  PUBLIC "-//TaxonX//DTD Taxonomic Treatment Publishing DTD v0 20100105//EN" "tax-treatment-NSO.dtd">
<tp:taxon-treatment xmlns:tp="http://www.plazi.org/taxpub"><tp:treatment-meta><kwd-group><label>Taxon classification</label><kwd>
                <named-content content-type="kingdom">Fungi</named-content>
              </kwd><kwd>
                <named-content content-type="order">Hypocreales</named-content>
              </kwd><kwd>
                <named-content content-type="family">Nectriaceae</named-content>
              </kwd></kwd-group><mixed-citation publication-type="journal"><person-group><name><surname>Sanchez-Gonzalez</surname><given-names>Enrique I.</given-names></name><name><surname>Soares</surname><given-names>Thaissa de Paula Farias</given-names></name><name><surname>Zarpelon</surname><given-names>Talyta Galafassi</given-names></name><name><surname>Zauza</surname><given-names>Edival Angelo Valverde</given-names></name><name><surname>Mafia</surname><given-names>Reginaldo Gonçalves</given-names></name><name><surname>Ferreira</surname><given-names>Maria Alves</given-names></name></person-group><article-title>﻿Two new species of <italic><tp:taxon-name><tp:taxon-name-part taxon-name-part-type="genus" reg="Calonectria">Calonectria</tp:taxon-name-part></tp:taxon-name></italic> (<tp:taxon-name><tp:taxon-name-part taxon-name-part-type="order">Hypocreales</tp:taxon-name-part></tp:taxon-name>, <tp:taxon-name><tp:taxon-name-part taxon-name-part-type="family">Nectriaceae</tp:taxon-name-part></tp:taxon-name>) causing <italic><tp:taxon-name><tp:taxon-name-part taxon-name-part-type="genus" reg="Eucalyptus">Eucalyptus</tp:taxon-name-part></tp:taxon-name></italic> leaf blight in Brazil</article-title><source>MycoKeys</source><day>29</day><month>07</month><year>2022</year><volume>91</volume><fpage>169</fpage><lpage>197</lpage><pub-id pub-id-type="doi">10.3897/mycokeys.91.84896</pub-id></mixed-citation></tp:treatment-meta><tp:nomenclature><label>﻿</label><tp:taxon-name>
              <object-id xmlns:xlink="http://www.w3.org/1999/xlink" content-type="arpha" xlink:type="simple">F9C48BD4-5C29-5A44-9515-0AD7F88CEAA8</object-id>
              <tp:taxon-name-part taxon-name-part-type="genus" reg="Calonectria">Calonectria</tp:taxon-name-part>
              <tp:taxon-name-part taxon-name-part-type="species" reg="paragominensis">paragominensis</tp:taxon-name-part>
              <object-id xmlns:xlink="http://www.w3.org/1999/xlink" content-type="mycobank" xlink:type="simple">843460</object-id>
            </tp:taxon-name><tp:taxon-authority>E.I.Sanchez, T.P.F.Soares &amp; M.A.Ferreira</tp:taxon-authority><tp:taxon-status xmlns:xlink="http://www.w3.org/1999/xlink" xlink:type="simple">sp. nov.</tp:taxon-status><xref ref-type="fig" rid="F3">Fig. 3</xref></tp:nomenclature><tp:treatment-sec sec-type="etymology" id="SECID0E42DK"><title>Etymology.</title><p>The term “<italic><tp:taxon-name><tp:taxon-name-part taxon-name-part-type="genus" reg="Calonectria"/><tp:taxon-name-part taxon-name-part-type="species" reg="paragominensis">paragominensis</tp:taxon-name-part></tp:taxon-name></italic>” refers to the microregion of Paragominas, Brazil, which is the place where the fungus was collected.</p></tp:treatment-sec><tp:treatment-sec sec-type="diagnosis" id="SECID0EN3DK"><title>Diagnosis.</title><p><italic><tp:taxon-name><tp:taxon-name-part taxon-name-part-type="genus" reg="Calonectria">Calonectria</tp:taxon-name-part><tp:taxon-name-part taxon-name-part-type="species" reg="paragominensis">paragominensis</tp:taxon-name-part></tp:taxon-name></italic> differs from the phylogenetically closely related species <italic><tp:taxon-name><tp:taxon-name-part taxon-name-part-type="genus" reg="Calonectria">C.</tp:taxon-name-part><tp:taxon-name-part taxon-name-part-type="species" reg="densa">densa</tp:taxon-name-part></tp:taxon-name></italic>, <italic><tp:taxon-name><tp:taxon-name-part taxon-name-part-type="genus" reg="Calonectria">C.</tp:taxon-name-part><tp:taxon-name-part taxon-name-part-type="species" reg="humicola">humicola</tp:taxon-name-part></tp:taxon-name></italic>, <italic><tp:taxon-name><tp:taxon-name-part taxon-name-part-type="genus" reg="Calonectria">C.</tp:taxon-name-part><tp:taxon-name-part taxon-name-part-type="species" reg="spathiphylli">spathiphylli</tp:taxon-name-part></tp:taxon-name></italic> and <italic><tp:taxon-name><tp:taxon-name-part taxon-name-part-type="genus" reg="Calonectria">C.</tp:taxon-name-part><tp:taxon-name-part taxon-name-part-type="species" reg="pseudospathiphylli">pseudospathiphylli</tp:taxon-name-part></tp:taxon-name></italic> with respect to its macroconidia dimensions.</p></tp:treatment-sec><tp:treatment-sec sec-type="material" id="SECID0EK5DK"><title>Type.</title><p><bold>Brazil</bold>,• Pará state, Paragominas microregion; <named-content xmlns:xlink="http://www.w3.org/1999/xlink" content-type="dwc:verbatimCoordinates" xlink:type="simple"><named-content content-type="geo-json" specific-use="{&#34;type&#34;:&#34;Point&#34;,&#34;coordinates&#34;:[-47.313611,-3.180833]}" id="NCID0EV5DK" xlink:type="simple">3°10'51"S, 47°18'49"W</named-content></named-content>; From infected leaves of <italic><tp:taxon-name><tp:taxon-name-part taxon-name-part-type="genus" reg="Eucalyptus">E.</tp:taxon-name-part><tp:taxon-name-part taxon-name-part-type="species" reg="grandis">grandis</tp:taxon-name-part></tp:taxon-name></italic> × <italic><tp:taxon-name><tp:taxon-name-part taxon-name-part-type="genus" reg="Eucalyptus">E.</tp:taxon-name-part><tp:taxon-name-part taxon-name-part-type="species" reg="brassiana">brassiana</tp:taxon-name-part></tp:taxon-name></italic>; 20 Feb. 2020; M.A. Ferreira; <bold>holotype</bold>: UB24349, <bold>ex-type</bold>: <abbrev xmlns:xlink="http://www.w3.org/1999/xlink" content-type="institution" xlink:title="Coleção de Culturas de Microrganismos do Departamento de Ciência dos Alimentos" id="ABBRID0EU6DK" xlink:type="simple">CCDCA</abbrev> 11648 = PFC1. GenBank: <italic><abbrev xmlns:xlink="http://www.w3.org/1999/xlink" xlink:title="actine" id="ABBRID0E16DK" xlink:type="simple">act</abbrev></italic> = <ext-link xmlns:xlink="http://www.w3.org/1999/xlink" ext-link-type="gen" xlink:href="ON009346" xlink:type="simple">ON009346</ext-link>; <italic><abbrev xmlns:xlink="http://www.w3.org/1999/xlink" xlink:title="calmodulin" id="ABBRID0EEAEK" xlink:type="simple">cmdA</abbrev></italic> = <ext-link xmlns:xlink="http://www.w3.org/1999/xlink" ext-link-type="gen" xlink:href="OM974325" xlink:type="simple">OM974325</ext-link>; <italic>his3</italic> = <ext-link xmlns:xlink="http://www.w3.org/1999/xlink" ext-link-type="gen" xlink:href="OM974334" xlink:type="simple">OM974334</ext-link>; <italic><abbrev xmlns:xlink="http://www.w3.org/1999/xlink" xlink:title="RNA polymerase II" id="ABBRID0EVAEK" xlink:type="simple">rpb2</abbrev></italic> = <ext-link xmlns:xlink="http://www.w3.org/1999/xlink" ext-link-type="gen" xlink:href="OM974343" xlink:type="simple">OM974343</ext-link>; <italic><abbrev xmlns:xlink="http://www.w3.org/1999/xlink" xlink:title="translation elongation factor 1-alpha" id="ABBRID0E6AEK" xlink:type="simple">tef1</abbrev></italic> = <ext-link xmlns:xlink="http://www.w3.org/1999/xlink" ext-link-type="gen" xlink:href="OM974352" xlink:type="simple">OM974352</ext-link>; <italic><abbrev xmlns:xlink="http://www.w3.org/1999/xlink" xlink:title="β-tubulin" id="ABBRID0EJBEK" xlink:type="simple">tub2</abbrev></italic> = <ext-link xmlns:xlink="http://www.w3.org/1999/xlink" ext-link-type="gen" xlink:href="OM974361" xlink:type="simple">OM974361</ext-link>.</p></tp:treatment-sec><tp:treatment-sec sec-type="description" id="SECID0ESBEK"><title>Description.</title><p>Sexual morph unknown. Macroconidiophores consisted of a stipe, a suite of penicillate arrangements of fertile branches, a stipe extension, and a terminal vesicle; stipe septate, hyaline, smooth, (112–)135–207(–281) × (2–)2.6–3.5(–4) μm; stipe extension septate, straight to flexuous, (123–)147–220(–295) μm long, (1.5–)1.9–2.4(–3) μm wide at the apical septum, terminating in a globose to sphaeropedunculate vesicle, (8–)8.5–10.5(–12) μm diam; lateral stipe extensions (90° to the axis) also present. Conidiogenous apparatus was (40–)56–88(–113) μm long, (45–)67–107(–129) μm wide; primary branches aseptate or 1-septate, (15.7–)18.4–25.9(–30.6) × (3.3–)4–6(–6.5) μm; secondary branches aseptate, (12.7–)14.3–19.6(–22.1) × (3–)3.5–5(–6) μm; tertiary branches aseptate, (9.9–)11.6–15.3(–17.9) × (2.8–)3.6–5.3(–6.4) μm; additional branches (–4), aseptate, (10.3–)11–13.2(–14) × (3–)3.2–4.4(–5) μm; each terminal branch produced 2–4 phialides; phialides doliiform to reniform, hyaline, aseptate, (8–)9.1–11.8(–14) × (2–)2.7–4.1(–6) μm, apex with minute periclinal thickening and inconspicuous collarette. Macroconidia were cylindrical, rounded at both ends, straight, (47–)56–66(–71) × (4–)4.8–5.9(–7) μm (av. = 61 × 5 μm), (1–3) septate, lacking a visible abscission scar, held in parallel cylindrical clusters by colorless slime. Megaconidia and microconidia were not observed.</p><fig id="F3" position="float" orientation="portrait"><object-id xmlns:xlink="http://www.w3.org/1999/xlink" content-type="doi" xlink:type="simple">10.3897/mycokeys.91.84896.figure3</object-id><object-id xmlns:xlink="http://www.w3.org/1999/xlink" content-type="arpha" xlink:type="simple">3E982FBA-0443-52BC-AE6F-E5B2567BAEE6</object-id><label>Figure 3.</label><caption><p><italic><tp:taxon-name><tp:taxon-name-part taxon-name-part-type="genus" reg="Calonectria">Calonectria</tp:taxon-name-part><tp:taxon-name-part taxon-name-part-type="species" reg="paragominensis">paragominensis</tp:taxon-name-part></tp:taxon-name></italic><bold>A, B</bold> macroconidiophore <bold>C</bold> lateral stipe extensions <bold>D, E</bold> conidiogenous apparatus with conidiophore branches and doliiform to reniform phialides <bold>F, G</bold> globose to sphaeropedunculate vesicles <bold>H, I</bold> one, two, and three-septate macroconidia. Scale bars: 20 μm.</p></caption><graphic xmlns:xlink="http://www.w3.org/1999/xlink" xlink:href="mycokeys-91-169-g003.jpg" position="float" orientation="portrait" xlink:type="simple" id="oo_721458.jpg"><uri content-type="original_file" xlink:type="simple">https://binary.pensoft.net/fig/721458</uri></graphic></fig></tp:treatment-sec><tp:treatment-sec sec-type="description" id="SECID0EZCEK"><title>Culture characteristics.</title><p>Colonies formed abundant white aerial mycelium on MEA at 25 °C after seven days, with irregular margins and moderate sporulation. The surface had white to buff outer margins, and sienna to amber in reverse with abundant chlamydospores throughout the medium, forming microsclerotia. The optimal growth temperature was 23.8 °C, with no growth at 5 °C; after seven days, colonies at 10 °C, 15 °C, 20 °C, 25 °C, and 30 °C reached 7 mm, 23 mm, 38.3 mm, 36.1 mm, and 31.8 mm, respectively.</p></tp:treatment-sec><tp:treatment-sec sec-type="Substratum" id="SECID0E5CEK"><title>Substratum.</title><p>Leaves of <italic><tp:taxon-name><tp:taxon-name-part taxon-name-part-type="genus" reg="Eucalyptus">E.</tp:taxon-name-part><tp:taxon-name-part taxon-name-part-type="species" reg="grandis">grandis</tp:taxon-name-part></tp:taxon-name></italic> × <italic><tp:taxon-name><tp:taxon-name-part taxon-name-part-type="genus" reg="Eucalyptus">E.</tp:taxon-name-part><tp:taxon-name-part taxon-name-part-type="species" reg="brassiana">brassiana</tp:taxon-name-part></tp:taxon-name></italic>.</p></tp:treatment-sec><tp:treatment-sec sec-type="distribution" id="SECID0E1DEK"><title>Distribution.</title><p>Northeast Brazil.</p></tp:treatment-sec><tp:treatment-sec sec-type="material" id="SECID0E6DEK"><title>Other specimens examined.</title><p>Brazil,• Pará state, Paragominas microregion; From infected leaves of <italic><tp:taxon-name><tp:taxon-name-part taxon-name-part-type="genus" reg="Eucalyptus">E.</tp:taxon-name-part><tp:taxon-name-part taxon-name-part-type="species" reg="grandis">grandis</tp:taxon-name-part></tp:taxon-name></italic> × <italic><tp:taxon-name><tp:taxon-name-part taxon-name-part-type="genus" reg="Eucalyptus">E.</tp:taxon-name-part><tp:taxon-name-part taxon-name-part-type="species" reg="brassiana">brassiana</tp:taxon-name-part></tp:taxon-name></italic>; 20 Feb. 2020; M.A. Ferreira; cultures PFC2, PFC3, PFC4, PFC5.</p></tp:treatment-sec><tp:treatment-sec sec-type="notes" id="SECID0E2EEK"><title>Notes.</title><p><italic><tp:taxon-name><tp:taxon-name-part taxon-name-part-type="genus" reg="Calonectria">C.</tp:taxon-name-part><tp:taxon-name-part taxon-name-part-type="species" reg="paragominensis">paragominensis</tp:taxon-name-part></tp:taxon-name></italic> is a new species in the <italic><tp:taxon-name><tp:taxon-name-part taxon-name-part-type="genus" reg="Calonectria">C.</tp:taxon-name-part><tp:taxon-name-part taxon-name-part-type="species" reg="spathiphylli">spathiphylli</tp:taxon-name-part></tp:taxon-name></italic> species complex (<xref ref-type="bibr" rid="B33">Liu et al., 2020</xref>). Morphologically, <italic><tp:taxon-name><tp:taxon-name-part taxon-name-part-type="genus" reg="Calonectria">C.</tp:taxon-name-part><tp:taxon-name-part taxon-name-part-type="species" reg="paragominensis">paragominensis</tp:taxon-name-part></tp:taxon-name></italic> is very similar to <italic><tp:taxon-name><tp:taxon-name-part taxon-name-part-type="genus" reg="Calonectria">C.</tp:taxon-name-part><tp:taxon-name-part taxon-name-part-type="species" reg="densa">densa</tp:taxon-name-part></tp:taxon-name></italic>, since both form lateral stipe extensions, which have not been reported for the other three species in the complex. However, the macroconidia of <italic><tp:taxon-name><tp:taxon-name-part taxon-name-part-type="genus" reg="Calonectria">C.</tp:taxon-name-part><tp:taxon-name-part taxon-name-part-type="species" reg="paragominensis">paragominensis</tp:taxon-name-part></tp:taxon-name></italic> (av. 61 × 5 μm) are longer than those of <italic><tp:taxon-name><tp:taxon-name-part taxon-name-part-type="genus" reg="Calonectria">C.</tp:taxon-name-part><tp:taxon-name-part taxon-name-part-type="species" reg="densa">densa</tp:taxon-name-part></tp:taxon-name></italic> (av. 54 × 6 μm), <italic><tp:taxon-name><tp:taxon-name-part taxon-name-part-type="genus" reg="Calonectria">C.</tp:taxon-name-part><tp:taxon-name-part taxon-name-part-type="species" reg="humicola">humicola</tp:taxon-name-part></tp:taxon-name></italic> (av. 51 × 5 μm) and <italic><tp:taxon-name><tp:taxon-name-part taxon-name-part-type="genus" reg="Calonectria">C.</tp:taxon-name-part><tp:taxon-name-part taxon-name-part-type="species" reg="pseudospathiphylli">pseudospathiphylli</tp:taxon-name-part></tp:taxon-name></italic> (av. 52 × 4 μm) but smaller than those of <italic><tp:taxon-name><tp:taxon-name-part taxon-name-part-type="genus" reg="Calonectria">C.</tp:taxon-name-part><tp:taxon-name-part taxon-name-part-type="species" reg="spathiphylli">spathiphylli</tp:taxon-name-part></tp:taxon-name></italic> (av. 70 × 6 μm).</p></tp:treatment-sec><ref-list><ref id="B33"><mixed-citation xmlns:xlink="http://www.w3.org/1999/xlink" xlink:type="simple"><person-group><name name-style="western"><surname>Liu</surname><given-names>QL</given-names></name><name name-style="western"><surname>Li</surname><given-names>JQ</given-names></name><name name-style="western"><surname>Wingfield</surname><given-names>MJ</given-names></name><name name-style="western"><surname>Duong</surname><given-names>TA</given-names></name><name name-style="western"><surname>Wingfield</surname><given-names>BD</given-names></name><name name-style="western"><surname>Crous</surname><given-names>PW</given-names></name><name name-style="western"><surname>Chen</surname><given-names>SF</given-names></name></person-group> (<year>2020</year>) Reconsideration of species boundaries and proposed DNA barcodes for <italic><tp:taxon-name><tp:taxon-name-part taxon-name-part-type="genus">Calonectria</tp:taxon-name-part></tp:taxon-name></italic>. Studies in Mycology 97: e100106. [71 pp.] <ext-link xlink:href="10.1016/j.simyco.2020.08.001" ext-link-type="doi" xlink:type="simple">https://doi.org/10.1016/j.simyco.2020.08.001</ext-link></mixed-citation></ref></ref-list></tp:taxon-treatment>
