# Supplementary material for: ﻿Two new species of Calonectria (Hypocreales, Nectriaceae) causing Eucalyptus leaf blight in Brazil
Source: MycoKeys. 2022 Jul 29;91:169–97. doi: 10.3897/mycokeys.91.84896 (PMC9849068; doi:10.3897/mycokeys.91.84896)
Supplement: XML Treatment for Calonectria imperata [file mycokeys.91.84896-treatment2.xml]

<!DOCTYPE tp:taxon-treatment
  PUBLIC "-//TaxonX//DTD Taxonomic Treatment Publishing DTD v0 20100105//EN" "tax-treatment-NSO.dtd">
<tp:taxon-treatment xmlns:tp="http://www.plazi.org/taxpub"><tp:treatment-meta><kwd-group><label>Taxon classification</label><kwd>
                <named-content content-type="kingdom">Fungi</named-content>
              </kwd><kwd>
                <named-content content-type="order">Hypocreales</named-content>
              </kwd><kwd>
                <named-content content-type="family">Nectriaceae</named-content>
              </kwd></kwd-group><mixed-citation publication-type="journal"><person-group><name><surname>Sanchez-Gonzalez</surname><given-names>Enrique I.</given-names></name><name><surname>Soares</surname><given-names>Thaissa de Paula Farias</given-names></name><name><surname>Zarpelon</surname><given-names>Talyta Galafassi</given-names></name><name><surname>Zauza</surname><given-names>Edival Angelo Valverde</given-names></name><name><surname>Mafia</surname><given-names>Reginaldo Gonçalves</given-names></name><name><surname>Ferreira</surname><given-names>Maria Alves</given-names></name></person-group><article-title>﻿Two new species of <italic><tp:taxon-name><tp:taxon-name-part taxon-name-part-type="genus" reg="Calonectria">Calonectria</tp:taxon-name-part></tp:taxon-name></italic> (<tp:taxon-name><tp:taxon-name-part taxon-name-part-type="order">Hypocreales</tp:taxon-name-part></tp:taxon-name>, <tp:taxon-name><tp:taxon-name-part taxon-name-part-type="family">Nectriaceae</tp:taxon-name-part></tp:taxon-name>) causing <italic><tp:taxon-name><tp:taxon-name-part taxon-name-part-type="genus" reg="Eucalyptus">Eucalyptus</tp:taxon-name-part></tp:taxon-name></italic> leaf blight in Brazil</article-title><source>MycoKeys</source><day>29</day><month>07</month><year>2022</year><volume>91</volume><fpage>169</fpage><lpage>197</lpage><pub-id pub-id-type="doi">10.3897/mycokeys.91.84896</pub-id></mixed-citation></tp:treatment-meta><tp:nomenclature><label>﻿</label><tp:taxon-name>
              <object-id xmlns:xlink="http://www.w3.org/1999/xlink" content-type="arpha" xlink:type="simple">4843A76F-0B34-56D4-B28F-1E0EEFAC60E7</object-id>
              <tp:taxon-name-part taxon-name-part-type="genus" reg="Calonectria">Calonectria</tp:taxon-name-part>
              <tp:taxon-name-part taxon-name-part-type="species" reg="imperata">imperata</tp:taxon-name-part>
              <object-id xmlns:xlink="http://www.w3.org/1999/xlink" content-type="mycobank" xlink:type="simple">843461</object-id>
            </tp:taxon-name><tp:taxon-authority>E.I.Sanchez, T.P.F.Soares &amp; M.A.Ferreira</tp:taxon-authority><tp:taxon-status xmlns:xlink="http://www.w3.org/1999/xlink" xlink:type="simple">sp. nov.</tp:taxon-status><xref ref-type="fig" rid="F4">Fig. 4</xref></tp:nomenclature><tp:treatment-sec sec-type="etymology" id="SECID0EWJEK"><title>Etymology.</title><p>The term “<italic><tp:taxon-name><tp:taxon-name-part taxon-name-part-type="genus" reg="Calonectria"/><tp:taxon-name-part taxon-name-part-type="species" reg="imperata">imperata</tp:taxon-name-part></tp:taxon-name></italic>” is in honor of the city of Imperatriz, Brazil, which was close to the place where the fungus was collected.</p></tp:treatment-sec><tp:treatment-sec sec-type="diagnosis" id="SECID0EGKEK"><title>Diagnosis.</title><p><italic><tp:taxon-name><tp:taxon-name-part taxon-name-part-type="genus" reg="Calonectria">Calonectria</tp:taxon-name-part><tp:taxon-name-part taxon-name-part-type="species" reg="imperata">imperata</tp:taxon-name-part></tp:taxon-name></italic> differs from the phylogenetically closely related species <italic><tp:taxon-name><tp:taxon-name-part taxon-name-part-type="genus" reg="Calonectria">C.</tp:taxon-name-part><tp:taxon-name-part taxon-name-part-type="species" reg="brassiana">brassiana</tp:taxon-name-part></tp:taxon-name></italic>, <italic><tp:taxon-name><tp:taxon-name-part taxon-name-part-type="genus" reg="Calonectria">C.</tp:taxon-name-part><tp:taxon-name-part taxon-name-part-type="species" reg="glaebicola">glaebicola</tp:taxon-name-part></tp:taxon-name></italic>, <italic><tp:taxon-name><tp:taxon-name-part taxon-name-part-type="genus" reg="Calonectria">C.</tp:taxon-name-part><tp:taxon-name-part taxon-name-part-type="species" reg="piauiensis">piauiensis</tp:taxon-name-part></tp:taxon-name></italic> and <italic><tp:taxon-name><tp:taxon-name-part taxon-name-part-type="genus" reg="Calonectria">C.</tp:taxon-name-part><tp:taxon-name-part taxon-name-part-type="species" reg="venezuelana">venezuelana</tp:taxon-name-part></tp:taxon-name></italic> with respect to the number of unique alleles and stipe dimensions.</p></tp:treatment-sec><tp:treatment-sec sec-type="material" id="SECID0EDMEK"><title>Type.</title><p><bold>Brazil</bold>,• Maranhão state, Cidelândia municipality; <named-content xmlns:xlink="http://www.w3.org/1999/xlink" content-type="dwc:verbatimCoordinates" xlink:type="simple"><named-content content-type="geo-json" specific-use="{&#34;type&#34;:&#34;Point&#34;,&#34;coordinates&#34;:[-47.773889,-5.156667]}" id="NCID0EOMEK" xlink:type="simple">5°09'24"S, 47°46'26"W</named-content></named-content>; From infected leaves of <italic><tp:taxon-name><tp:taxon-name-part taxon-name-part-type="genus" reg="Eucalyptus">E.</tp:taxon-name-part><tp:taxon-name-part taxon-name-part-type="species" reg="urophylla">urophylla</tp:taxon-name-part></tp:taxon-name></italic>; 20 Feb. 2020; M.A. Ferreira; <bold>holotype</bold>: UB24350, <bold>ex-type</bold>: <abbrev xmlns:xlink="http://www.w3.org/1999/xlink" content-type="institution" xlink:title="Coleção de Culturas de Microrganismos do Departamento de Ciência dos Alimentos" id="ABBRID0ECNEK" xlink:type="simple">CCDCA</abbrev> 11649 = PFC6. GenBank: <italic><abbrev xmlns:xlink="http://www.w3.org/1999/xlink" xlink:title="actine" id="ABBRID0EINEK" xlink:type="simple">act</abbrev></italic> = <ext-link xmlns:xlink="http://www.w3.org/1999/xlink" ext-link-type="gen" xlink:href="ON009351" xlink:type="simple">ON009351</ext-link>; <italic><abbrev xmlns:xlink="http://www.w3.org/1999/xlink" xlink:title="calmodulin" id="ABBRID0ESNEK" xlink:type="simple">cmdA</abbrev></italic> = <ext-link xmlns:xlink="http://www.w3.org/1999/xlink" ext-link-type="gen" xlink:href="OM974330" xlink:type="simple">OM974330</ext-link>; <italic>his3</italic> = <ext-link xmlns:xlink="http://www.w3.org/1999/xlink" ext-link-type="gen" xlink:href="OM974339" xlink:type="simple">OM974339</ext-link>; <italic><abbrev xmlns:xlink="http://www.w3.org/1999/xlink" xlink:title="RNA polymerase II" id="ABBRID0EDOEK" xlink:type="simple">rpb2</abbrev></italic> = <ext-link xmlns:xlink="http://www.w3.org/1999/xlink" ext-link-type="gen" xlink:href="OM974348" xlink:type="simple">OM974348</ext-link>; <italic><abbrev xmlns:xlink="http://www.w3.org/1999/xlink" xlink:title="translation elongation factor 1-alpha" id="ABBRID0ENOEK" xlink:type="simple">tef1</abbrev></italic> = <ext-link xmlns:xlink="http://www.w3.org/1999/xlink" ext-link-type="gen" xlink:href="OM974357" xlink:type="simple">OM974357</ext-link>; <italic><abbrev xmlns:xlink="http://www.w3.org/1999/xlink" xlink:title="β-tubulin" id="ABBRID0EXOEK" xlink:type="simple">tub2</abbrev></italic> = <ext-link xmlns:xlink="http://www.w3.org/1999/xlink" ext-link-type="gen" xlink:href="OM974366" xlink:type="simple">OM974366</ext-link>.</p></tp:treatment-sec><tp:treatment-sec sec-type="description" id="SECID0EAPEK"><title>Description.</title><p>Sexual morph unknown. Macroconidiophores consisted of a stipe, a suite of penicillate arrangements of fertile branches, a stipe extension, and a terminal vesicle; stipe septate, hyaline, smooth, (135–)151–198(–227) × (2–)2.6–3.4(–4) μm; stipe extension septate, straight to flexuous, (151–)169–220(–254) μm long, (1.5–)1.9–2.7(–3) μm wide at the apical septum, terminating in an ellipsoidal to narrowly obpyriform vesicle (3–)3.1–4.6(–6) μm diam. Conidiogenous apparatus was (50–)66–100(–127) μm long, (41–)62–89(–110) μm wide; primary branches aseptate, (14.6–)19–24.8(–28.5) × (2.5–)3.2–4(–4.5) μm; secondary branches aseptate, (12.1–)13.5–18.2(–24.2) × (2.3–)2.8–3.7(–4) μm; tertiary branches aseptate, (10.1–)11–15(–18.1) × (1.9–)2.3–3.2(–4.1) μm; each terminal branch producing 2–4 phialides; phialides doliiform to reniform, hyaline, aseptate, (8–)9.1–13(–15) × (2–)2.7–3.3(–4) μm, apex with minute periclinal thickening and inconspicuous collarette. Macroconidia were cylindrical, rounded at both ends, straight, (38–)43–49(–52) × (2–)2.7–3.2(–4) μm (av. = 46 × 3 μm), (–1) septate, lacking a visible abscission scar, held in parallel cylindrical clusters by colorless slime. Megaconidia and microconidia were not observed.</p><fig id="F4" position="float" orientation="portrait"><object-id xmlns:xlink="http://www.w3.org/1999/xlink" content-type="doi" xlink:type="simple">10.3897/mycokeys.91.84896.figure4</object-id><object-id xmlns:xlink="http://www.w3.org/1999/xlink" content-type="arpha" xlink:type="simple">8B2848DA-2B1D-5EE7-9B00-547DDDA31304</object-id><label>Figure 4.</label><caption><p><italic><tp:taxon-name><tp:taxon-name-part taxon-name-part-type="genus" reg="Calonectria">Calonectria</tp:taxon-name-part><tp:taxon-name-part taxon-name-part-type="species" reg="imperata">imperata</tp:taxon-name-part></tp:taxon-name></italic><bold>A–C</bold> macroconidiophore <bold>D–G</bold> ellipsoidal to narrowly obpyriform vesicles <bold>H–J</bold> conidiogenous apparatus with conidiophore branches and doliiform to reniform phialides <bold>K, L</bold> macroconidia. Scale bars: 20 μm.</p></caption><graphic xmlns:xlink="http://www.w3.org/1999/xlink" xlink:href="mycokeys-91-169-g004.jpg" position="float" orientation="portrait" xlink:type="simple" id="oo_721459.jpg"><uri content-type="original_file" xlink:type="simple">https://binary.pensoft.net/fig/721459</uri></graphic></fig></tp:treatment-sec><tp:treatment-sec sec-type="description" id="SECID0EFQEK"><title>Culture characteristics.</title><p>Colonies formed moderate aerial mycelium on MEA at 25 °C after seven days, with moderate sporulation. The surface had white to buff outer margins, and sepia to umber in reverse with abundant chlamydospores throughout the medium, forming microsclerotia. The optimal growth temperature was 25 °C, with no growth at 5 °C; after seven days, colonies at 10 °C, 15 °C, 20 °C, 25 °C, and 30 °C reached 10.1 mm, 25.5 mm, 29.1 mm, 44.5 mm, and 40.6 mm, respectively.</p></tp:treatment-sec><tp:treatment-sec sec-type="Substratum" id="SECID0EKQEK"><title>Substratum.</title><p>Leaves of <italic><tp:taxon-name><tp:taxon-name-part taxon-name-part-type="genus" reg="Eucalyptus">E.</tp:taxon-name-part><tp:taxon-name-part taxon-name-part-type="species" reg="urophylla">urophylla</tp:taxon-name-part></tp:taxon-name></italic>.</p></tp:treatment-sec><tp:treatment-sec sec-type="distribution" id="SECID0E2QEK"><title>Distribution.</title><p>Northeast Brazil.</p></tp:treatment-sec><tp:treatment-sec sec-type="material" id="SECID0EAREK"><title>Other specimens examined.</title><p>Brazil,• Maranhão state, Cidelândia municipality; <named-content xmlns:xlink="http://www.w3.org/1999/xlink" content-type="dwc:verbatimCoordinates" xlink:type="simple"><named-content content-type="geo-json" specific-use="{&#34;type&#34;:&#34;Point&#34;,&#34;coordinates&#34;:[-47.773889,-5.156667]}" id="NCID0EJREK" xlink:type="simple">5°09'24"S, 47°46'26"W</named-content></named-content>; From infected leaves of <italic><tp:taxon-name><tp:taxon-name-part taxon-name-part-type="genus" reg="Eucalyptus">E.</tp:taxon-name-part><tp:taxon-name-part taxon-name-part-type="species" reg="urophylla">urophylla</tp:taxon-name-part></tp:taxon-name></italic>; 20 Feb. 2020; M.A. Ferreira; cultures PFC7, PFC8, PFC9. Brazil• Maranhão state, Itinga do Maranhão; <named-content xmlns:xlink="http://www.w3.org/1999/xlink" content-type="dwc:verbatimCoordinates" xlink:type="simple"><named-content content-type="geo-json" specific-use="{&#34;type&#34;:&#34;Point&#34;,&#34;coordinates&#34;:[-47.496667,-4.578611]}" id="NCID0E3REK" xlink:type="simple">4°34'43"S, 47°29'48"W</named-content></named-content>; from infected leaves of <italic><tp:taxon-name><tp:taxon-name-part taxon-name-part-type="genus" reg="Eucalyptus">E.</tp:taxon-name-part><tp:taxon-name-part taxon-name-part-type="species" reg="urophylla">urophylla</tp:taxon-name-part></tp:taxon-name></italic>; 20 Feb. 2020; M.A. Ferreira; culture PFC9.</p></tp:treatment-sec><tp:treatment-sec sec-type="notes" id="SECID0EMSEK"><title>Notes.</title><p><italic><tp:taxon-name><tp:taxon-name-part taxon-name-part-type="genus" reg="Calonectria">C.</tp:taxon-name-part><tp:taxon-name-part taxon-name-part-type="species" reg="imperata">imperata</tp:taxon-name-part></tp:taxon-name></italic> is a new species in the <italic><tp:taxon-name><tp:taxon-name-part taxon-name-part-type="genus" reg="Calonectria">C.</tp:taxon-name-part><tp:taxon-name-part taxon-name-part-type="species" reg="candelabrum">candelabrum</tp:taxon-name-part></tp:taxon-name></italic> species complex (<xref ref-type="bibr" rid="B33">Liu et al., 2020</xref>). Morphologically, <italic><tp:taxon-name><tp:taxon-name-part taxon-name-part-type="genus" reg="Calonectria">C.</tp:taxon-name-part><tp:taxon-name-part taxon-name-part-type="species" reg="imperata">imperata</tp:taxon-name-part></tp:taxon-name></italic> is very similar to its closest relatives, from which it can be distinguished based on stipe dimensions and phylogenetic inference. Stipe of <italic><tp:taxon-name><tp:taxon-name-part taxon-name-part-type="genus" reg="Calonectria">C.</tp:taxon-name-part><tp:taxon-name-part taxon-name-part-type="species" reg="imperata">imperata</tp:taxon-name-part></tp:taxon-name></italic> (135–227 × 2–4 μm) is larger than those of <italic><tp:taxon-name><tp:taxon-name-part taxon-name-part-type="genus" reg="Calonectria">C.</tp:taxon-name-part><tp:taxon-name-part taxon-name-part-type="species" reg="piauiensis">piauiensis</tp:taxon-name-part></tp:taxon-name></italic> (50–110 × 4–6 μm), <italic><tp:taxon-name><tp:taxon-name-part taxon-name-part-type="genus" reg="Calonectria">C.</tp:taxon-name-part><tp:taxon-name-part taxon-name-part-type="species" reg="glaebicola">glaebicola</tp:taxon-name-part></tp:taxon-name></italic> (50–130 × 5–7 μm), and <italic><tp:taxon-name><tp:taxon-name-part taxon-name-part-type="genus" reg="Calonectria">C.</tp:taxon-name-part><tp:taxon-name-part taxon-name-part-type="species" reg="venezuelana">venezuelana</tp:taxon-name-part></tp:taxon-name></italic> (35–100 × 4–8 μm) but narrower than those of <italic><tp:taxon-name><tp:taxon-name-part taxon-name-part-type="genus" reg="Calonectria">C.</tp:taxon-name-part><tp:taxon-name-part taxon-name-part-type="species" reg="brassiana">brassiana</tp:taxon-name-part></tp:taxon-name></italic> (55–155 × 5–8 μm). Additionally, <italic><tp:taxon-name><tp:taxon-name-part taxon-name-part-type="genus" reg="Calonectria">C.</tp:taxon-name-part><tp:taxon-name-part taxon-name-part-type="species" reg="imperata">imperata</tp:taxon-name-part></tp:taxon-name></italic> lacks lateral stipe extensions, which are present in <italic><tp:taxon-name><tp:taxon-name-part taxon-name-part-type="genus" reg="Calonectria">C.</tp:taxon-name-part><tp:taxon-name-part taxon-name-part-type="species" reg="piauiensis">piauiensis</tp:taxon-name-part></tp:taxon-name></italic>.</p></tp:treatment-sec><ref-list><ref id="B33"><mixed-citation xmlns:xlink="http://www.w3.org/1999/xlink" xlink:type="simple"><person-group><name name-style="western"><surname>Liu</surname><given-names>QL</given-names></name><name name-style="western"><surname>Li</surname><given-names>JQ</given-names></name><name name-style="western"><surname>Wingfield</surname><given-names>MJ</given-names></name><name name-style="western"><surname>Duong</surname><given-names>TA</given-names></name><name name-style="western"><surname>Wingfield</surname><given-names>BD</given-names></name><name name-style="western"><surname>Crous</surname><given-names>PW</given-names></name><name name-style="western"><surname>Chen</surname><given-names>SF</given-names></name></person-group> (<year>2020</year>) Reconsideration of species boundaries and proposed DNA barcodes for <italic><tp:taxon-name><tp:taxon-name-part taxon-name-part-type="genus">Calonectria</tp:taxon-name-part></tp:taxon-name></italic>. Studies in Mycology 97: e100106. [71 pp.] <ext-link xlink:href="10.1016/j.simyco.2020.08.001" ext-link-type="doi" xlink:type="simple">https://doi.org/10.1016/j.simyco.2020.08.001</ext-link></mixed-citation></ref></ref-list></tp:taxon-treatment>
